# Supplementary material for: T2DB: A Web Database for Long Non-Coding RNA Genes in Type II Diabetes
Source: Noncoding RNA. 2023 May 8;9(3):30. doi: 10.3390/ncrna9030030 (PMC10204529; doi:10.3390/ncrna9030030)
Supplement: Supplementary file 1 [file ncrna-09-00030-s001.zip]

Archive with 3 entries (2 files):
- ncrna-2337344-supplementary proofreading back/
- ncrna-2337344-supplementary proofreading back/ncrna-2337344-supplementary figure proofreading back.pdf
- ncrna-2337344-supplementary proofreading back/ncrna-2337344-supplementary revised back.xlsx
